# Supplementary material for: Unveiling Thickness-Dependent Oxidation Effect on Optical Response of Room Temperature RF-Sputtered Nickel Ultrathin Films on Amorphous Glass: An Experimental and FDTD Investigation
Source: Materials (Basel). 2025 Jun 18;18(12):2891. doi: 10.3390/ma18122891 (PMC12195108; doi:10.3390/ma18122891)
Supplement: Supplementary file 1 [file materials-18-02891-s001.zip]

Archive with 1 entries (1 files):
- materials-3447239-supplementary.pdf
